# Supplementary material for: A Liposomal Delivery System of Blueberry Anthocyanins Ameliorates Corneal Laser Injury
Source: Biomolecules. 2026 May 11;16(5):703. doi: 10.3390/biom16050703 (PMC13204816; doi:10.3390/biom16050703)
Supplement: Supplementary file 1 [file biomolecules-16-00703-s001.zip]

Archive with 1 entries (1 files):
- biomolecules-4234889-supplementary.pdf
